# Supplementary material for: Designing of peptides with desired half-life in intestine-like environment
Source: BMC Bioinformatics. 2014 Aug 20;15(1):282. doi: 10.1186/1471-2105-15-282 (PMC4150950; doi:10.1186/1471-2105-15-282)
Supplement: Supplementary file 1 — Additional file 1: Weka based results for both HL10 (Table S1) and HL16 (Table S2) using selected features. Differences in amino acid composition for longest half-life (stable) Vs shortest half-life (unstable) containing 10mer (Table S3) and 16mer peptides (Table S4). (XLS 35 KB) [file 12859_2014_6549_MOESM1_ESM.xls]

## Sheet: Weka_Results
		Table S1: Weka based results of HL10 dataset on selected features
Input Feature	Total attributes	Selected attributes	Techniques	Parameter	R	R2	MAE
Amino Acid composition	20	D, G, P, R	IBk	-K 1 -W 0	0.589	0.24	1.5773
			KStar	-B 20 -M a	0.6063	0.35	1.4232
			DecisionTable	-X 1 -S	0.3256	0.02	1.5974
			SMOreg Puk	-C 1.0 -N 0	0.5715	0.309	1.2778
			SMOreg RBF	-C 1.0 -N 0	0.3459	-0.063	1.2487
Dipeptide composition	400	EK, EL, GD, GF, IE, KP, PG, YL	IBk	-K 3 -W 0	0.7029	0.46	1.2241
			KStar	-B 20 -M a	0.6557	0.411	1.3181
			DecisionTable	-X 1 -S	0.4841	0.111	1.6217
			SMOreg Puk	-C 3.0 -N 0	0.5701	0.263	1.2447
			SMOreg RBF	-C 1.0 -N 0	0.6243	0.122	1.1901
Tripeptide composition	8000	AAH, AGR, AMP, ARE, ASV, DSI, EEK, ELY, ESK, FCI, FGD, FSL, FSS, FYC, GDS, GFG, GLF, GSI, GTS, ILP, INF, INK, IRN, ITK, KIL, KIS, KLP, LVL, MVL, PGF, PVQ, SGL, SIE, SLR, SVL, VFK, VLF, VYL	IBk	-K 4 -W 0	0.7335	0.351	1.393
			KStar	-B 90 -M a	0.62	0.334	1.5256
			DecisionTable	-X 1 -S	0.6498	0.356	1.3193
			SMOreg Puk	-C 1.0 -N 0	0.5401	0.266	1.1612
			SMOreg RBF	-C 1.0 -N 0	0.7087	0.22	1.1263
		Table S2: Weka based results of HL16 dataset on selected features
Input Feature	Total attributes	Selected attributes	Techniques	Parameter	R	R2	MAE
Amino Acid composition	20	C, D, G, R	IBk	-K 3 -W 0	0.981	0.768	0.0915
			KStar	-B 3 -M a	0.9571	0.913	0.0683
			DecisionTable	-X 1 -S	0.9651	0.93	0.0663
			SMOreg Puk	-C 1.0 -N 0	0.9035	0.787	0.0898
			SMOreg RBF	-C 20.0 -N 0	0.4418	-0.012	0.1309
Dipeptide composition	400	CG, GD, GF	IBk	-K 7 -W 0	0.9749	0.352	0.1185
			KStar	-B 20 -M a	0.9047	0.816	0.0877
			DecisionTable	-X 1 -S	0.9776	0.96	0.058
			SMOreg Puk	-C 5.0 -N 0	0.9252	0.854	0.0829
			SMOreg RBF	-C 1.0 -N 0	0.2483	0.05	0.1574
Tripeptide composition	8000	AQC, EAQ, FGD, GFG, QCG	IBk	-K 7 -W 0	0.9801	0.428	0.1115
			KStar	-B 15 -M a	0.9301	0.846	0.0755
			DecisionTable	-X 1 -S	0.979	0.96	0.0579
			SMOreg Puk	-C 2.0 -N 0	0.9427	0.888	0.0792
			SMOreg RBF	-C 2.0 -N 0	0.337	0.101	0.1518

## Sheet: Stable_Vs_Unstable
Table S3: Statistical significant difference in amino acid composition for longest half-life (stable) Vs shortest half-life (unstable) containing 10mer peptides
Amino acid	p- value (Unpaired t-Test)
A	0.4658
C	0.7136
D	0.0064
E	0.0855
F	0.0208
G	0.0117
H	0.411
I	1
K	0.1608
L	0.0057
M	0.8049
N	0.304
P	0.399
Q	0.0154
R	< 0.0001
S	0.232
T	0.0749
V	0.411
W	1
Y	0.0052
Table S4: Statistical significant difference in amino acid composition for longest half-life (stable) Vs shortest half-life (unstable) containing 16mer peptides
Amino acid	p- value (Unpaired t-Test)
A	0.2215
C	0.355
D	0.0146
E	0.1273
F	0.0175
G	0.0001
H	0.204
I	0.2971
K	0.002
L	0.1941
M	0.0001
N	0.0271
P	0.1355
Q	0.2466
R	< 0.0001
S	0.0863
T	0.3236
V	0.2419
W	0.3236
Y	< 0.0001
